# Supplementary material for: Community Science: Big Insights From Small Mammal Data
Source: Ecol Evol. 2026 Apr 17;16(4):e73506. doi: 10.1002/ece3.73506 (PMC13090111; doi:10.1002/ece3.73506)
Supplement: Supplementary file 2 — Data S1: ece373506‐sup‐0002‐DataS1.zip. [file ECE3-16-e73506-s002.zip]

Archive with 2 entries (2 files):
- iNaturalist.data.csv
- Community.data.final.csv
