# Supplementary material for: Community Science: Big Insights From Small Mammal Data
Source: Ecol Evol. 2026 Apr 17;16(4):e73506. doi: 10.1002/ece3.73506 (PMC13090111; doi:10.1002/ece3.73506)
Supplement: Supplementary file 2 — Data S1: ece373506‐sup‐0002‐DataS1.zip. [file ECE3-16-e73506-s002.zip › iNaturalist.data.csv]

Species	Number of iNat Observations Before (total, raw, unfiltered)	Number of iNat Observations After (total, raw, unfiltered)	iNat # of RG observations after	iNat # of RG before may-aug 2025	# Incorrect RG observations	# Unidentifiable RG observations	% incorrect RG IDs. (ERROR RATE)	2024 total before	2024 total after	2023 total before	2023 total after	2022 total before	2022 total after	2021 total before	2021 total after	2020 total before	2020 total after	2019 total before	2019 total after	Average TOTAL % DIFFERENCE over 6 years	Average RG % DIFFERENCE over 6 years	2024 RG before	2024 RG after	2023 RG before	2023 RG after	2022 RG before	2022 RG after	2021 RG before	2021 RG after	2020 RG before	2020 RG after	2019 RG before	2019 RG after
Star-nosed mole	671	769	719	634	1	10	0.21%	542	623	442	498	354	404	272	323	154	225	83	116	10.56573249	11.1536093	506	585	412	468	326	374	251	301	137	206	69	100
Northern short-tailed shrew	2084	2307	2192	2008	0	3	0	1627	1838	1236	1367	913	1049	653	762	335	470	204	250	8.776558034	8.86557652	1561	1744	1176	1303	860	994	615	720	304	437	177	220
Northern Flying Squirrel	509	533	403	389	80	92	19.85%	426	448	360	381	246	272	179	199	87	124	59	71	7.071299189	7.466997696	327	344	278	291	181	203	132	148	60	87	36	45
American water shrew complex	22	24	20	18	0	0	0	16	20	14	14	14	14	11	14	9	10	7	7	4.729044834	4.369256475	12	16	10	10	10	10	9	10	7	8	5	5
Least weasel	20	23	3	3	0	0	0	16	18	10	12	8	10	5	8	2	4	1	1	13.74910493	16.66666667	2	2	0	1	0	0	0	0	0	0	0	0
Eastern mole	52	54	49	45	0	0	0	48	49	47	48	43	46	21	23	7	9	3	6	9.305522302	7.725159427	44	45	44	44	40	43	19	20	7	8	3	6
Least shrew	0	0	0	0	0	0	0	0	0	0	0	0	0	0	0	0	0	0	0	0	0	0	0	0	0	0	0	0	0	0	0	0	0
Woodland vole	11	13	3	3	0	0	0	7	9	5	5	4	4	3	3	3	3	2	2	2.083333333	0	3	3	2	2	1	1	1	1	1	1	0	0
