# Supplementary material for: Community Science: Big Insights From Small Mammal Data
Source: Ecol Evol. 2026 Apr 17;16(4):e73506. doi: 10.1002/ece3.73506 (PMC13090111; doi:10.1002/ece3.73506)
Supplement: Supplementary file 2 — Data S1: ece373506‐sup‐0002‐DataS1.zip. [file ECE3-16-e73506-s002.zip › Community.data.final.csv]

	Submission_Year	Submission_Month	Species
1	1970	1	Microtus pinetorum
2	1980	7	Glaucomys sabrinus
3	1981	6	Condylura cristata
4	1989	11	Condylura cristata
5	1989	12	Condylura cristata
6	1990	6	Condylura cristata
7	1990	7	Condylura cristata
8	1991	9	Condylura cristata
9	1993	7	Condylura cristata
10	1998	1	Glaucomys sabrinus
11	1998	8	Blarina brevicauda
12	1998	8	Blarina brevicauda
13	1998	8	Blarina brevicauda
14	1998	8	Blarina brevicauda
15	1998	8	Blarina brevicauda
16	1998	8	Blarina brevicauda
17	1998	8	Blarina brevicauda
18	1998	8	Blarina brevicauda
19	1998	8	Blarina brevicauda
20	1998	8	Blarina brevicauda
21	1998	8	Blarina brevicauda
22	1998	8	Blarina brevicauda
23	1998	8	Glaucomys sabrinus
24	1998	9	Blarina brevicauda
25	1998	9	Blarina brevicauda
26	1998	9	Blarina brevicauda
27	1998	9	Blarina brevicauda
28	1998	9	Blarina brevicauda
29	1998	9	Blarina brevicauda
30	1998	9	Blarina brevicauda
31	1998	9	Blarina brevicauda
32	1998	9	Blarina brevicauda
33	1998	9	Blarina brevicauda
34	1998	9	Blarina brevicauda
35	1998	9	Blarina brevicauda
36	1998	9	Blarina brevicauda
37	1998	9	Blarina brevicauda
38	1998	9	Blarina brevicauda
39	1998	9	Blarina brevicauda
40	1998	9	Blarina brevicauda
41	1998	9	Glaucomys sabrinus
42	1998	9	Glaucomys sabrinus
43	1998	9	Glaucomys sabrinus
44	1998	9	Glaucomys sabrinus
45	1998	9	Glaucomys sabrinus
46	1998	9	Glaucomys sabrinus
47	1998	9	Glaucomys sabrinus
48	1998	9	Glaucomys sabrinus
49	1998	9	Glaucomys sabrinus
50	1998	9	Glaucomys sabrinus
51	1998	9	Glaucomys sabrinus
52	1998	9	Glaucomys sabrinus
53	1998	10	Blarina brevicauda
54	1998	10	Blarina brevicauda
55	1998	10	Blarina brevicauda
56	1998	10	Blarina brevicauda
57	1998	10	Glaucomys sabrinus
58	1998	10	Glaucomys sabrinus
59	1998	10	Glaucomys sabrinus
60	2001	7	Condylura cristata
61	2001	10	Condylura cristata
62	2002	7	Blarina brevicauda
63	2002	7	Blarina brevicauda
64	2002	7	Blarina brevicauda
65	2002	7	Blarina brevicauda
66	2002	7	Blarina brevicauda
67	2002	7	Blarina brevicauda
68	2002	7	Blarina brevicauda
69	2002	7	Blarina brevicauda
70	2002	7	Blarina brevicauda
71	2002	7	Blarina brevicauda
72	2002	7	Blarina brevicauda
73	2002	8	Blarina brevicauda
74	2002	8	Blarina brevicauda
75	2002	8	Blarina brevicauda
76	2002	8	Blarina brevicauda
77	2002	8	Blarina brevicauda
78	2002	8	Blarina brevicauda
79	2002	8	Blarina brevicauda
80	2002	8	Blarina brevicauda
81	2002	8	Blarina brevicauda
82	2002	8	Blarina brevicauda
83	2002	8	Blarina brevicauda
84	2002	8	Blarina brevicauda
85	2002	8	Blarina brevicauda
86	2002	8	Blarina brevicauda
87	2002	8	Blarina brevicauda
88	2002	8	Blarina brevicauda
89	2002	8	Blarina brevicauda
90	2002	8	Blarina brevicauda
91	2002	8	Blarina brevicauda
92	2002	8	Blarina brevicauda
93	2002	8	Blarina brevicauda
94	2002	8	Blarina brevicauda
95	2002	8	Blarina brevicauda
96	2002	8	Blarina brevicauda
97	2002	8	Blarina brevicauda
98	2002	8	Blarina brevicauda
99	2002	8	Blarina brevicauda
100	2002	8	Blarina brevicauda
101	2002	8	Blarina brevicauda
102	2002	8	Blarina brevicauda
103	2002	8	Blarina brevicauda
104	2002	8	Blarina brevicauda
105	2002	8	Blarina brevicauda
106	2002	8	Blarina brevicauda
107	2002	8	Blarina brevicauda
108	2002	8	Blarina brevicauda
109	2002	8	Blarina brevicauda
110	2002	8	Blarina brevicauda
111	2002	8	Blarina brevicauda
112	2002	8	Blarina brevicauda
113	2002	8	Blarina brevicauda
114	2002	8	Blarina brevicauda
115	2002	8	Blarina brevicauda
116	2002	8	Blarina brevicauda
117	2002	8	Blarina brevicauda
118	2002	8	Blarina brevicauda
119	2002	8	Blarina brevicauda
120	2002	8	Blarina brevicauda
121	2002	8	Blarina brevicauda
122	2002	8	Blarina brevicauda
123	2002	8	Blarina brevicauda
124	2002	8	Blarina brevicauda
125	2002	8	Blarina brevicauda
126	2002	8	Blarina brevicauda
127	2002	8	Blarina brevicauda
128	2002	8	Blarina brevicauda
129	2002	8	Blarina brevicauda
130	2002	8	Blarina brevicauda
131	2002	8	Blarina brevicauda
132	2002	8	Blarina brevicauda
133	2002	8	Blarina brevicauda
134	2002	8	Blarina brevicauda
135	2002	8	Blarina brevicauda
136	2002	8	Blarina brevicauda
137	2002	8	Blarina brevicauda
138	2002	8	Blarina brevicauda
139	2002	8	Blarina brevicauda
140	2002	8	Blarina brevicauda
141	2002	8	Blarina brevicauda
142	2002	8	Blarina brevicauda
143	2002	8	Blarina brevicauda
144	2002	8	Condylura cristata
145	2002	8	Glaucomys sabrinus
146	2002	8	Glaucomys sabrinus
147	2002	8	Glaucomys sabrinus
148	2002	8	Glaucomys sabrinus
149	2002	8	Glaucomys sabrinus
150	2002	9	Blarina brevicauda
151	2002	9	Glaucomys sabrinus
152	2003	7	Blarina brevicauda
153	2003	7	Blarina brevicauda
154	2003	7	Blarina brevicauda
155	2003	7	Blarina brevicauda
156	2003	7	Blarina brevicauda
157	2003	7	Blarina brevicauda
158	2003	7	Blarina brevicauda
159	2003	7	Blarina brevicauda
160	2003	7	Blarina brevicauda
161	2003	7	Blarina brevicauda
162	2003	7	Blarina brevicauda
163	2003	7	Blarina brevicauda
164	2003	7	Blarina brevicauda
165	2003	7	Blarina brevicauda
166	2003	7	Blarina brevicauda
167	2003	7	Blarina brevicauda
168	2003	7	Blarina brevicauda
169	2003	7	Blarina brevicauda
170	2003	7	Blarina brevicauda
171	2003	7	Blarina brevicauda
172	2003	7	Blarina brevicauda
173	2003	7	Blarina brevicauda
174	2003	7	Blarina brevicauda
175	2003	7	Blarina brevicauda
176	2003	7	Blarina brevicauda
177	2003	7	Blarina brevicauda
178	2003	7	Blarina brevicauda
179	2003	7	Blarina brevicauda
180	2003	7	Blarina brevicauda
181	2003	7	Glaucomys sabrinus
182	2003	8	Blarina brevicauda
183	2003	8	Blarina brevicauda
184	2003	8	Blarina brevicauda
185	2003	8	Blarina brevicauda
186	2003	8	Blarina brevicauda
187	2003	8	Blarina brevicauda
188	2003	8	Blarina brevicauda
189	2003	8	Blarina brevicauda
190	2003	8	Blarina brevicauda
191	2003	8	Blarina brevicauda
192	2003	8	Blarina brevicauda
193	2003	8	Blarina brevicauda
194	2003	8	Blarina brevicauda
195	2003	8	Blarina brevicauda
196	2003	8	Blarina brevicauda
197	2003	8	Blarina brevicauda
198	2003	8	Blarina brevicauda
199	2003	8	Blarina brevicauda
200	2003	8	Blarina brevicauda
201	2003	8	Blarina brevicauda
202	2003	8	Blarina brevicauda
203	2003	8	Blarina brevicauda
204	2003	8	Blarina brevicauda
205	2003	8	Blarina brevicauda
206	2003	8	Blarina brevicauda
207	2003	8	Blarina brevicauda
208	2003	8	Blarina brevicauda
209	2003	8	Blarina brevicauda
210	2003	8	Blarina brevicauda
211	2003	8	Blarina brevicauda
212	2003	8	Blarina brevicauda
213	2003	8	Blarina brevicauda
214	2003	8	Blarina brevicauda
215	2003	8	Blarina brevicauda
216	2003	8	Blarina brevicauda
217	2003	8	Blarina brevicauda
218	2003	8	Blarina brevicauda
219	2003	8	Blarina brevicauda
220	2003	8	Blarina brevicauda
221	2003	8	Blarina brevicauda
222	2003	8	Blarina brevicauda
223	2003	8	Blarina brevicauda
224	2003	8	Blarina brevicauda
225	2003	8	Blarina brevicauda
226	2003	8	Glaucomys sabrinus
227	2003	8	Glaucomys sabrinus
228	2003	8	Glaucomys sabrinus
229	2003	8	Glaucomys sabrinus
230	2003	8	Glaucomys sabrinus
231	2003	9	Blarina brevicauda
232	2003	9	Blarina brevicauda
233	2003	9	Blarina brevicauda
234	2003	9	Condylura cristata
235	2003	9	Glaucomys sabrinus
236	2004	7	Blarina brevicauda
237	2004	7	Blarina brevicauda
238	2004	7	Blarina brevicauda
239	2004	7	Blarina brevicauda
240	2004	7	Blarina brevicauda
241	2004	7	Blarina brevicauda
242	2004	7	Glaucomys sabrinus
243	2004	7	Glaucomys sabrinus
244	2004	8	Blarina brevicauda
245	2004	8	Blarina brevicauda
246	2004	8	Blarina brevicauda
247	2004	8	Blarina brevicauda
248	2004	8	Blarina brevicauda
249	2004	8	Blarina brevicauda
250	2004	8	Blarina brevicauda
251	2004	8	Blarina brevicauda
252	2004	8	Blarina brevicauda
253	2004	8	Blarina brevicauda
254	2004	8	Blarina brevicauda
255	2004	8	Blarina brevicauda
256	2004	8	Blarina brevicauda
257	2004	8	Blarina brevicauda
258	2004	8	Glaucomys sabrinus
259	2004	8	Glaucomys sabrinus
260	2004	8	Glaucomys sabrinus
261	2004	8	Glaucomys sabrinus
262	2004	8	Glaucomys sabrinus
263	2004	8	Glaucomys sabrinus
264	2004	8	Glaucomys sabrinus
265	2004	8	Glaucomys sabrinus
266	2005	10	Scalopus aquaticus
267	2010	8	Condylura cristata
268	2010	11	Condylura cristata
269	2013	7	Blarina brevicauda
270	2013	7	Blarina brevicauda
271	2013	7	Blarina brevicauda
272	2013	7	Blarina brevicauda
273	2013	8	Blarina brevicauda
274	2013	8	Blarina brevicauda
275	2013	8	Blarina brevicauda
276	2013	8	Blarina brevicauda
277	2013	8	Blarina brevicauda
278	2013	8	Blarina brevicauda
279	2013	8	Blarina brevicauda
280	2013	8	Blarina brevicauda
281	2013	8	Blarina brevicauda
282	2013	8	Blarina brevicauda
283	2013	8	Blarina brevicauda
284	2013	8	Blarina brevicauda
285	2013	8	Blarina brevicauda
286	2013	8	Blarina brevicauda
287	2014	8	Blarina brevicauda
288	2014	8	Blarina brevicauda
289	2014	8	Blarina brevicauda
290	2014	8	Blarina brevicauda
291	2014	8	Blarina brevicauda
292	2014	8	Blarina brevicauda
293	2014	8	Blarina brevicauda
294	2014	8	Sorex palustris
295	2014	9	Blarina brevicauda
296	2014	9	Glaucomys sabrinus
297	2014	9	Glaucomys sabrinus
298	2014	9	Glaucomys sabrinus
299	2014	9	Glaucomys sabrinus
300	2014	9	Glaucomys sabrinus
301	2015	8	Blarina brevicauda
302	2015	8	Blarina brevicauda
303	2015	8	Glaucomys sabrinus
304	2015	8	Glaucomys sabrinus
305	2015	9	Glaucomys sabrinus
306	2015	9	Glaucomys sabrinus
307	2015	9	Glaucomys sabrinus
308	2015	9	Glaucomys sabrinus
309	2016	7	Blarina brevicauda
310	2016	7	Glaucomys sabrinus
311	2016	7	Glaucomys sabrinus
312	2016	8	Blarina brevicauda
313	2016	8	Glaucomys sabrinus
314	2016	8	Glaucomys sabrinus
315	2016	8	Glaucomys sabrinus
316	2016	8	Glaucomys sabrinus
317	2016	8	Glaucomys sabrinus
318	2016	8	Glaucomys sabrinus
319	2016	8	Glaucomys sabrinus
320	2016	8	Glaucomys sabrinus
321	2016	8	Glaucomys sabrinus
322	2016	9	Blarina brevicauda
323	2017	7	Glaucomys sabrinus
324	2017	8	Blarina brevicauda
325	2017	8	Blarina brevicauda
326	2017	8	Blarina brevicauda
327	2017	8	Blarina brevicauda
328	2017	8	Blarina brevicauda
329	2017	8	Blarina brevicauda
330	2017	8	Blarina brevicauda
331	2017	8	Blarina brevicauda
332	2017	8	Blarina brevicauda
333	2017	8	Blarina brevicauda
334	2017	8	Blarina brevicauda
335	2017	8	Blarina brevicauda
336	2017	8	Blarina brevicauda
337	2017	8	Blarina brevicauda
338	2017	8	Glaucomys sabrinus
339	2017	8	Glaucomys sabrinus
340	2017	8	Glaucomys sabrinus
341	2017	8	Glaucomys sabrinus
342	2017	8	Glaucomys sabrinus
343	2017	8	Glaucomys sabrinus
344	2017	8	Glaucomys sabrinus
345	2017	8	Glaucomys sabrinus
346	2018	8	Blarina brevicauda
347	2018	8	Blarina brevicauda
348	2018	8	Blarina brevicauda
349	2018	8	Blarina brevicauda
350	2018	8	Blarina brevicauda
351	2018	8	Blarina brevicauda
352	2018	8	Blarina brevicauda
353	2018	8	Blarina brevicauda
354	2018	8	Blarina brevicauda
355	2018	8	Blarina brevicauda
356	2018	8	Glaucomys sabrinus
357	2018	8	Glaucomys sabrinus
358	2018	8	Glaucomys sabrinus
359	2018	8	Glaucomys sabrinus
360	2018	8	Glaucomys sabrinus
361	2018	8	Glaucomys sabrinus
362	2018	8	Glaucomys sabrinus
363	2018	8	Glaucomys sabrinus
364	2018	8	Glaucomys sabrinus
365	2020	11	Condylura cristata
366	2022	8	Blarina brevicauda
367	2022	8	Blarina brevicauda
368	2022	8	Blarina brevicauda
369	2022	8	Blarina brevicauda
370	2022	8	Blarina brevicauda
371	2022	8	Glaucomys sabrinus
372	2023	7	Blarina brevicauda
373	2023	7	Blarina brevicauda
374	2023	7	Glaucomys sabrinus
375	2024	7	Blarina brevicauda
376	2024	7	Blarina brevicauda
377	2024	7	Blarina brevicauda
378	2024	7	Blarina brevicauda
379	2024	7	Blarina brevicauda
380	2024	7	Blarina brevicauda
381	2024	7	Blarina brevicauda
382	2024	7	Blarina brevicauda
383	2024	7	Glaucomys sabrinus
384	2024	7	Glaucomys sabrinus
385	2024	8	Glaucomys sabrinus
386	NA	NA	Blarina brevicauda
387	NA	NA	Blarina brevicauda
388	NA	NA	Blarina brevicauda
389	NA	NA	Blarina brevicauda
390	NA	NA	Blarina brevicauda
391	NA	NA	Blarina brevicauda
392	NA	NA	Blarina brevicauda
393	NA	NA	Blarina brevicauda
394	NA	NA	Blarina brevicauda
395	NA	NA	Blarina brevicauda
396	NA	NA	Blarina brevicauda
397	NA	NA	Blarina brevicauda
398	NA	NA	Blarina brevicauda
399	NA	NA	Blarina brevicauda
400	NA	NA	Blarina brevicauda
401	NA	NA	Blarina brevicauda
402	NA	NA	Blarina brevicauda
403	NA	NA	Blarina brevicauda
404	NA	NA	Blarina brevicauda
405	NA	NA	Blarina brevicauda
406	NA	NA	Blarina brevicauda
407	NA	NA	Blarina brevicauda
408	NA	NA	Blarina brevicauda
409	NA	NA	Blarina brevicauda
410	NA	NA	Blarina brevicauda
411	NA	NA	Blarina brevicauda
412	NA	NA	Blarina brevicauda
413	NA	NA	Blarina brevicauda
414	NA	NA	Blarina brevicauda
415	NA	NA	Blarina brevicauda
416	NA	NA	Blarina brevicauda
417	NA	NA	Blarina brevicauda
418	NA	NA	Blarina brevicauda
419	NA	NA	Blarina brevicauda
420	NA	NA	Blarina brevicauda
421	NA	NA	Blarina brevicauda
422	NA	NA	Blarina brevicauda
423	NA	NA	Blarina brevicauda
424	NA	NA	Blarina brevicauda
425	NA	NA	Blarina brevicauda
426	NA	NA	Blarina brevicauda
427	NA	NA	Blarina brevicauda
428	NA	NA	Blarina brevicauda
429	NA	NA	Blarina brevicauda
430	NA	NA	Blarina brevicauda
431	NA	NA	Blarina brevicauda
432	NA	NA	Blarina brevicauda
433	NA	NA	Blarina brevicauda
434	NA	NA	Blarina brevicauda
435	NA	NA	Blarina brevicauda
436	NA	NA	Blarina brevicauda
437	NA	NA	Blarina brevicauda
438	NA	NA	Blarina brevicauda
439	NA	NA	Blarina brevicauda
440	NA	NA	Blarina brevicauda
441	NA	NA	Blarina brevicauda
442	NA	NA	Blarina brevicauda
443	NA	NA	Blarina brevicauda
444	NA	NA	Blarina brevicauda
445	NA	NA	Blarina brevicauda
446	NA	NA	Blarina brevicauda
447	NA	NA	Blarina brevicauda
448	NA	NA	Blarina brevicauda
449	NA	NA	Blarina brevicauda
450	NA	NA	Blarina brevicauda
451	NA	NA	Blarina brevicauda
452	NA	NA	Blarina brevicauda
453	NA	NA	Blarina brevicauda
454	NA	NA	Blarina brevicauda
455	NA	NA	Blarina brevicauda
456	NA	NA	Blarina brevicauda
457	NA	NA	Blarina brevicauda
458	NA	NA	Blarina brevicauda
459	NA	NA	Blarina brevicauda
460	NA	NA	Blarina brevicauda
461	NA	NA	Blarina brevicauda
462	NA	NA	Blarina brevicauda
463	NA	NA	Blarina brevicauda
464	NA	NA	Blarina brevicauda
465	NA	NA	Blarina brevicauda
466	NA	NA	Blarina brevicauda
467	NA	NA	Blarina brevicauda
468	NA	NA	Blarina brevicauda
469	NA	NA	Blarina brevicauda
470	NA	NA	Blarina brevicauda
471	NA	NA	Blarina brevicauda
472	NA	NA	Blarina brevicauda
473	NA	NA	Blarina brevicauda
474	NA	NA	Blarina brevicauda
475	NA	NA	Blarina brevicauda
476	NA	NA	Blarina brevicauda
477	NA	NA	Blarina brevicauda
478	NA	NA	Blarina brevicauda
479	NA	NA	Blarina brevicauda
480	NA	NA	Blarina brevicauda
481	NA	NA	Blarina brevicauda
482	NA	NA	Blarina brevicauda
483	NA	NA	Blarina brevicauda
484	NA	NA	Blarina brevicauda
485	NA	NA	Blarina brevicauda
486	NA	NA	Blarina brevicauda
487	NA	NA	Blarina brevicauda
488	NA	NA	Blarina brevicauda
489	NA	NA	Blarina brevicauda
490	NA	NA	Blarina brevicauda
491	NA	NA	Blarina brevicauda
492	NA	NA	Blarina brevicauda
493	NA	NA	Blarina brevicauda
494	NA	NA	Blarina brevicauda
495	NA	NA	Blarina brevicauda
496	NA	NA	Blarina brevicauda
497	NA	NA	Blarina brevicauda
498	NA	NA	Blarina brevicauda
499	NA	NA	Blarina brevicauda
500	NA	NA	Blarina brevicauda
501	NA	NA	Blarina brevicauda
502	NA	NA	Blarina brevicauda
503	NA	NA	Blarina brevicauda
504	NA	NA	Blarina brevicauda
505	NA	NA	Blarina brevicauda
506	NA	NA	Blarina brevicauda
507	NA	NA	Blarina brevicauda
508	NA	NA	Blarina brevicauda
509	NA	NA	Blarina brevicauda
510	NA	NA	Blarina brevicauda
511	NA	NA	Blarina brevicauda
512	NA	NA	Blarina brevicauda
513	NA	NA	Blarina brevicauda
514	NA	NA	Blarina brevicauda
515	NA	NA	Blarina brevicauda
516	NA	NA	Blarina brevicauda
517	NA	NA	Blarina brevicauda
518	NA	NA	Blarina brevicauda
519	NA	NA	Blarina brevicauda
520	NA	NA	Blarina brevicauda
521	NA	NA	Blarina brevicauda
522	NA	NA	Blarina brevicauda
523	NA	NA	Blarina brevicauda
524	NA	NA	Blarina brevicauda
525	NA	NA	Blarina brevicauda
526	NA	NA	Blarina brevicauda
527	NA	NA	Blarina brevicauda
528	NA	NA	Blarina brevicauda
529	NA	NA	Blarina brevicauda
530	NA	NA	Blarina brevicauda
531	NA	NA	Blarina brevicauda
532	NA	NA	Blarina brevicauda
533	NA	NA	Blarina brevicauda
534	NA	NA	Blarina brevicauda
535	NA	NA	Blarina brevicauda
536	NA	NA	Blarina brevicauda
537	NA	NA	Blarina brevicauda
538	NA	NA	Blarina brevicauda
539	NA	NA	Blarina brevicauda
540	NA	NA	Blarina brevicauda
541	NA	NA	Blarina brevicauda
542	NA	NA	Blarina brevicauda
543	NA	NA	Blarina brevicauda
544	NA	NA	Blarina brevicauda
545	NA	NA	Blarina brevicauda
546	NA	NA	Blarina brevicauda
547	NA	NA	Blarina brevicauda
548	NA	NA	Blarina brevicauda
549	NA	NA	Blarina brevicauda
550	NA	NA	Blarina brevicauda
551	NA	NA	Blarina brevicauda
552	NA	NA	Blarina brevicauda
553	NA	NA	Blarina brevicauda
554	NA	NA	Blarina brevicauda
555	NA	NA	Blarina brevicauda
556	NA	NA	Blarina brevicauda
557	NA	NA	Blarina brevicauda
558	NA	NA	Blarina brevicauda
559	NA	NA	Blarina brevicauda
560	NA	NA	Blarina brevicauda
561	NA	NA	Blarina brevicauda
562	NA	NA	Blarina brevicauda
563	NA	NA	Blarina brevicauda
564	NA	NA	Blarina brevicauda
565	NA	NA	Blarina brevicauda
566	NA	NA	Blarina brevicauda
567	NA	NA	Blarina brevicauda
568	NA	NA	Blarina brevicauda
569	NA	NA	Blarina brevicauda
570	NA	NA	Blarina brevicauda
571	NA	NA	Blarina brevicauda
572	NA	NA	Blarina brevicauda
573	NA	NA	Blarina brevicauda
574	NA	NA	Blarina brevicauda
575	NA	NA	Blarina brevicauda
576	NA	NA	Blarina brevicauda
577	NA	NA	Blarina brevicauda
578	NA	NA	Blarina brevicauda
579	NA	NA	Blarina brevicauda
580	NA	NA	Blarina brevicauda
581	NA	NA	Blarina brevicauda
582	NA	NA	Blarina brevicauda
583	NA	NA	Blarina brevicauda
584	NA	NA	Blarina brevicauda
585	NA	NA	Blarina brevicauda
586	NA	NA	Blarina brevicauda
587	NA	NA	Blarina brevicauda
588	NA	NA	Blarina brevicauda
589	NA	NA	Blarina brevicauda
590	NA	NA	Blarina brevicauda
591	NA	NA	Blarina brevicauda
592	NA	NA	Blarina brevicauda
593	NA	NA	Blarina brevicauda
594	NA	NA	Blarina brevicauda
595	NA	NA	Blarina brevicauda
596	NA	NA	Blarina brevicauda
597	NA	NA	Blarina brevicauda
598	NA	NA	Blarina brevicauda
599	NA	NA	Blarina brevicauda
600	NA	NA	Blarina brevicauda
601	NA	NA	Blarina brevicauda
602	NA	NA	Blarina brevicauda
603	NA	NA	Blarina brevicauda
604	NA	NA	Blarina brevicauda
605	NA	NA	Blarina brevicauda
606	NA	NA	Blarina brevicauda
607	NA	NA	Blarina brevicauda
608	NA	NA	Blarina brevicauda
609	NA	NA	Blarina brevicauda
610	NA	NA	Blarina brevicauda
611	NA	NA	Blarina brevicauda
612	NA	NA	Blarina brevicauda
613	NA	NA	Blarina brevicauda
614	NA	NA	Blarina brevicauda
615	NA	NA	Blarina brevicauda
616	NA	NA	Blarina brevicauda
617	NA	NA	Blarina brevicauda
618	NA	NA	Blarina brevicauda
619	NA	NA	Blarina brevicauda
620	NA	NA	Blarina brevicauda
621	NA	NA	Blarina brevicauda
622	NA	NA	Blarina brevicauda
623	NA	NA	Blarina brevicauda
624	NA	NA	Blarina brevicauda
625	NA	NA	Blarina brevicauda
626	NA	NA	Blarina brevicauda
627	NA	NA	Blarina brevicauda
628	NA	NA	Blarina brevicauda
629	NA	NA	Blarina brevicauda
630	NA	NA	Blarina brevicauda
631	NA	NA	Blarina brevicauda
632	NA	NA	Blarina brevicauda
633	NA	NA	Blarina brevicauda
634	NA	NA	Blarina brevicauda
635	NA	NA	Blarina brevicauda
636	NA	NA	Blarina brevicauda
637	NA	NA	Blarina brevicauda
638	NA	NA	Blarina brevicauda
639	NA	NA	Blarina brevicauda
640	NA	NA	Blarina brevicauda
641	NA	NA	Blarina brevicauda
642	NA	NA	Blarina brevicauda
643	NA	NA	Blarina brevicauda
644	NA	NA	Blarina brevicauda
645	NA	NA	Blarina brevicauda
646	NA	NA	Blarina brevicauda
647	NA	NA	Blarina brevicauda
648	NA	NA	Blarina brevicauda
649	NA	NA	Blarina brevicauda
650	NA	NA	Blarina brevicauda
651	NA	NA	Blarina brevicauda
652	NA	NA	Blarina brevicauda
653	NA	NA	Blarina brevicauda
654	NA	NA	Blarina brevicauda
655	NA	NA	Blarina brevicauda
656	NA	NA	Blarina brevicauda
657	NA	NA	Blarina brevicauda
658	NA	NA	Blarina brevicauda
659	NA	NA	Blarina brevicauda
660	NA	NA	Blarina brevicauda
661	NA	NA	Blarina brevicauda
662	NA	NA	Blarina brevicauda
663	NA	NA	Blarina brevicauda
664	NA	NA	Blarina brevicauda
665	NA	NA	Blarina brevicauda
666	NA	NA	Blarina brevicauda
667	NA	NA	Blarina brevicauda
668	NA	NA	Blarina brevicauda
669	NA	NA	Blarina brevicauda
670	NA	NA	Blarina brevicauda
671	NA	NA	Blarina brevicauda
672	NA	NA	Blarina brevicauda
673	NA	NA	Blarina brevicauda
674	NA	NA	Blarina brevicauda
675	NA	NA	Blarina brevicauda
676	NA	NA	Blarina brevicauda
677	NA	NA	Blarina brevicauda
678	NA	NA	Blarina brevicauda
679	NA	NA	Blarina brevicauda
680	NA	NA	Blarina brevicauda
681	NA	NA	Blarina brevicauda
682	NA	NA	Blarina brevicauda
683	NA	NA	Blarina brevicauda
684	NA	NA	Blarina brevicauda
685	NA	NA	Blarina brevicauda
686	NA	NA	Blarina brevicauda
687	NA	NA	Blarina brevicauda
688	NA	NA	Blarina brevicauda
689	NA	NA	Blarina brevicauda
690	NA	NA	Blarina brevicauda
691	NA	NA	Blarina brevicauda
692	NA	NA	Blarina brevicauda
693	NA	NA	Blarina brevicauda
694	NA	NA	Blarina brevicauda
695	NA	NA	Blarina brevicauda
696	NA	NA	Blarina brevicauda
697	NA	NA	Blarina brevicauda
698	NA	NA	Blarina brevicauda
699	NA	NA	Blarina brevicauda
700	NA	NA	Blarina brevicauda
701	NA	NA	Blarina brevicauda
702	NA	NA	Blarina brevicauda
703	NA	NA	Blarina brevicauda
704	NA	NA	Blarina brevicauda
705	NA	NA	Blarina brevicauda
706	NA	NA	Blarina brevicauda
707	NA	NA	Blarina brevicauda
708	NA	NA	Blarina brevicauda
709	NA	NA	Blarina brevicauda
710	NA	NA	Blarina brevicauda
711	NA	NA	Blarina brevicauda
712	NA	NA	Blarina brevicauda
713	NA	NA	Blarina brevicauda
714	NA	NA	Blarina brevicauda
715	NA	NA	Blarina brevicauda
716	NA	NA	Blarina brevicauda
717	NA	NA	Blarina brevicauda
718	NA	NA	Blarina brevicauda
719	NA	NA	Blarina brevicauda
720	NA	NA	Blarina brevicauda
721	NA	NA	Blarina brevicauda
722	NA	NA	Blarina brevicauda
723	NA	NA	Blarina brevicauda
724	NA	NA	Blarina brevicauda
725	NA	NA	Blarina brevicauda
726	NA	NA	Blarina brevicauda
727	NA	NA	Blarina brevicauda
728	NA	NA	Blarina brevicauda
729	NA	NA	Blarina brevicauda
730	NA	NA	Blarina brevicauda
731	NA	NA	Blarina brevicauda
732	NA	NA	Blarina brevicauda
733	NA	NA	Blarina brevicauda
734	NA	NA	Blarina brevicauda
735	NA	NA	Blarina brevicauda
736	NA	NA	Blarina brevicauda
737	NA	NA	Blarina brevicauda
738	NA	NA	Blarina brevicauda
739	NA	NA	Blarina brevicauda
740	NA	NA	Blarina brevicauda
741	NA	NA	Blarina brevicauda
742	NA	NA	Blarina brevicauda
743	NA	NA	Blarina brevicauda
744	NA	NA	Blarina brevicauda
745	NA	NA	Blarina brevicauda
746	NA	NA	Blarina brevicauda
747	NA	NA	Blarina brevicauda
748	NA	NA	Blarina brevicauda
749	NA	NA	Blarina brevicauda
750	NA	NA	Blarina brevicauda
751	NA	NA	Blarina brevicauda
752	NA	NA	Blarina brevicauda
753	NA	NA	Blarina brevicauda
754	NA	NA	Blarina brevicauda
755	NA	NA	Blarina brevicauda
756	NA	NA	Blarina brevicauda
757	NA	NA	Blarina brevicauda
758	NA	NA	Blarina brevicauda
759	NA	NA	Blarina brevicauda
760	NA	NA	Blarina brevicauda
761	NA	NA	Blarina brevicauda
762	NA	NA	Blarina brevicauda
763	NA	NA	Blarina brevicauda
764	NA	NA	Blarina brevicauda
765	NA	NA	Blarina brevicauda
766	NA	NA	Blarina brevicauda
767	NA	NA	Blarina brevicauda
768	NA	NA	Blarina brevicauda
769	NA	NA	Blarina brevicauda
770	NA	NA	Blarina brevicauda
771	NA	NA	Blarina brevicauda
772	NA	NA	Blarina brevicauda
773	NA	NA	Blarina brevicauda
774	NA	NA	Blarina brevicauda
775	NA	NA	Blarina brevicauda
776	NA	NA	Blarina brevicauda
777	NA	NA	Blarina brevicauda
778	NA	NA	Blarina brevicauda
779	NA	NA	Blarina brevicauda
780	NA	NA	Blarina brevicauda
781	NA	NA	Blarina brevicauda
782	NA	NA	Blarina brevicauda
783	NA	NA	Blarina brevicauda
784	NA	NA	Blarina brevicauda
785	NA	NA	Blarina brevicauda
786	NA	NA	Blarina brevicauda
787	NA	NA	Blarina brevicauda
788	NA	NA	Blarina brevicauda
789	NA	NA	Blarina brevicauda
790	NA	NA	Blarina brevicauda
791	NA	NA	Blarina brevicauda
792	NA	NA	Blarina brevicauda
793	NA	NA	Blarina brevicauda
794	NA	NA	Blarina brevicauda
795	NA	NA	Blarina brevicauda
796	NA	NA	Blarina brevicauda
797	NA	NA	Blarina brevicauda
798	NA	NA	Blarina brevicauda
799	NA	NA	Blarina brevicauda
800	NA	NA	Blarina brevicauda
801	NA	NA	Blarina brevicauda
802	NA	NA	Blarina brevicauda
803	NA	NA	Blarina brevicauda
804	NA	NA	Blarina brevicauda
805	NA	NA	Blarina brevicauda
806	NA	NA	Blarina brevicauda
807	NA	NA	Blarina brevicauda
808	NA	NA	Blarina brevicauda
809	NA	NA	Blarina brevicauda
810	NA	NA	Blarina brevicauda
811	NA	NA	Blarina brevicauda
812	NA	NA	Blarina brevicauda
813	NA	NA	Blarina brevicauda
814	NA	NA	Blarina brevicauda
815	NA	NA	Blarina brevicauda
816	NA	NA	Blarina brevicauda
817	NA	NA	Blarina brevicauda
818	NA	NA	Blarina brevicauda
819	NA	NA	Blarina brevicauda
820	NA	NA	Blarina brevicauda
821	NA	NA	Blarina brevicauda
822	NA	NA	Blarina brevicauda
823	NA	NA	Blarina brevicauda
824	NA	NA	Blarina brevicauda
825	NA	NA	Blarina brevicauda
826	NA	NA	Blarina brevicauda
827	NA	NA	Blarina brevicauda
828	NA	NA	Blarina brevicauda
829	NA	NA	Blarina brevicauda
830	NA	NA	Blarina brevicauda
831	NA	NA	Blarina brevicauda
832	NA	NA	Blarina brevicauda
833	NA	NA	Blarina brevicauda
834	NA	NA	Blarina brevicauda
835	NA	NA	Blarina brevicauda
836	NA	NA	Blarina brevicauda
837	NA	NA	Blarina brevicauda
838	NA	NA	Blarina brevicauda
839	NA	NA	Blarina brevicauda
840	NA	NA	Blarina brevicauda
841	NA	NA	Blarina brevicauda
842	NA	NA	Blarina brevicauda
843	NA	NA	Blarina brevicauda
844	NA	NA	Blarina brevicauda
845	NA	NA	Blarina brevicauda
846	NA	NA	Blarina brevicauda
847	NA	NA	Blarina brevicauda
848	NA	NA	Blarina brevicauda
849	NA	NA	Blarina brevicauda
850	NA	NA	Blarina brevicauda
851	NA	NA	Blarina brevicauda
852	NA	NA	Blarina brevicauda
853	NA	NA	Blarina brevicauda
854	NA	NA	Blarina brevicauda
855	NA	NA	Blarina brevicauda
856	NA	NA	Blarina brevicauda
857	NA	NA	Blarina brevicauda
858	NA	NA	Blarina brevicauda
859	NA	NA	Blarina brevicauda
860	NA	NA	Blarina brevicauda
861	NA	NA	Blarina brevicauda
862	NA	NA	Blarina brevicauda
863	NA	NA	Blarina brevicauda
864	NA	NA	Blarina brevicauda
865	NA	NA	Blarina brevicauda
866	NA	NA	Blarina brevicauda
867	NA	NA	Blarina brevicauda
868	NA	NA	Blarina brevicauda
869	NA	NA	Blarina brevicauda
870	NA	NA	Blarina brevicauda
871	NA	NA	Blarina brevicauda
872	NA	NA	Blarina brevicauda
873	NA	NA	Blarina brevicauda
874	NA	NA	Blarina brevicauda
875	NA	NA	Blarina brevicauda
876	NA	NA	Blarina brevicauda
877	NA	NA	Blarina brevicauda
878	NA	NA	Blarina brevicauda
879	NA	NA	Blarina brevicauda
880	NA	NA	Blarina brevicauda
881	NA	NA	Blarina brevicauda
882	NA	NA	Blarina brevicauda
883	NA	NA	Blarina brevicauda
884	NA	NA	Blarina brevicauda
885	NA	NA	Blarina brevicauda
886	NA	NA	Blarina brevicauda
887	NA	NA	Blarina brevicauda
888	NA	NA	Blarina brevicauda
889	NA	NA	Blarina brevicauda
890	NA	NA	Blarina brevicauda
891	NA	NA	Blarina brevicauda
892	NA	NA	Blarina brevicauda
893	NA	NA	Blarina brevicauda
894	NA	NA	Blarina brevicauda
895	NA	NA	Blarina brevicauda
896	NA	NA	Blarina brevicauda
897	NA	NA	Blarina brevicauda
898	NA	NA	Blarina brevicauda
899	NA	NA	Blarina brevicauda
900	NA	NA	Blarina brevicauda
901	NA	NA	Blarina brevicauda
902	NA	NA	Blarina brevicauda
903	NA	NA	Blarina brevicauda
904	NA	NA	Blarina brevicauda
905	NA	NA	Blarina brevicauda
906	NA	NA	Blarina brevicauda
907	NA	NA	Blarina brevicauda
908	NA	NA	Blarina brevicauda
909	NA	NA	Blarina brevicauda
910	NA	NA	Blarina brevicauda
911	NA	NA	Blarina brevicauda
912	NA	NA	Blarina brevicauda
913	NA	NA	Blarina brevicauda
914	NA	NA	Blarina brevicauda
915	NA	NA	Blarina brevicauda
916	NA	NA	Blarina brevicauda
917	NA	NA	Blarina brevicauda
918	NA	NA	Blarina brevicauda
919	NA	NA	Blarina brevicauda
920	NA	NA	Blarina brevicauda
921	NA	NA	Blarina brevicauda
922	NA	NA	Blarina brevicauda
923	NA	NA	Blarina brevicauda
924	NA	NA	Blarina brevicauda
925	NA	NA	Blarina brevicauda
926	NA	NA	Blarina brevicauda
927	NA	NA	Blarina brevicauda
928	NA	NA	Blarina brevicauda
929	NA	NA	Blarina brevicauda
930	NA	NA	Blarina brevicauda
931	NA	NA	Blarina brevicauda
932	NA	NA	Blarina brevicauda
933	NA	NA	Blarina brevicauda
934	NA	NA	Blarina brevicauda
935	NA	NA	Blarina brevicauda
936	NA	NA	Blarina brevicauda
937	NA	NA	Blarina brevicauda
938	NA	NA	Blarina brevicauda
939	NA	NA	Blarina brevicauda
940	NA	NA	Blarina brevicauda
941	NA	NA	Blarina brevicauda
942	NA	NA	Blarina brevicauda
943	NA	NA	Blarina brevicauda
944	NA	NA	Blarina brevicauda
945	NA	NA	Blarina brevicauda
946	NA	NA	Blarina brevicauda
947	NA	NA	Blarina brevicauda
948	NA	NA	Blarina brevicauda
949	NA	NA	Blarina brevicauda
950	NA	NA	Blarina brevicauda
951	NA	NA	Blarina brevicauda
952	NA	NA	Blarina brevicauda
953	NA	NA	Blarina brevicauda
954	NA	NA	Blarina brevicauda
955	NA	NA	Blarina brevicauda
956	NA	NA	Blarina brevicauda
957	NA	NA	Blarina brevicauda
958	NA	NA	Blarina brevicauda
959	NA	NA	Blarina brevicauda
960	NA	NA	Blarina brevicauda
961	NA	NA	Blarina brevicauda
962	NA	NA	Blarina brevicauda
963	NA	NA	Blarina brevicauda
964	NA	NA	Blarina brevicauda
965	NA	NA	Blarina brevicauda
966	NA	NA	Blarina brevicauda
967	NA	NA	Blarina brevicauda
968	NA	NA	Blarina brevicauda
969	NA	NA	Blarina brevicauda
970	NA	NA	Blarina brevicauda
971	NA	NA	Blarina brevicauda
972	NA	NA	Blarina brevicauda
973	NA	NA	Blarina brevicauda
974	NA	NA	Blarina brevicauda
975	NA	NA	Blarina brevicauda
976	NA	NA	Blarina brevicauda
977	NA	NA	Blarina brevicauda
978	NA	NA	Blarina brevicauda
979	NA	NA	Blarina brevicauda
980	NA	NA	Blarina brevicauda
981	NA	NA	Blarina brevicauda
982	NA	NA	Blarina brevicauda
983	NA	NA	Blarina brevicauda
984	NA	NA	Blarina brevicauda
985	NA	NA	Blarina brevicauda
986	NA	NA	Blarina brevicauda
987	NA	NA	Blarina brevicauda
988	NA	NA	Blarina brevicauda
989	NA	NA	Blarina brevicauda
990	NA	NA	Blarina brevicauda
991	NA	NA	Blarina brevicauda
992	NA	NA	Blarina brevicauda
993	NA	NA	Blarina brevicauda
994	NA	NA	Blarina brevicauda
995	NA	NA	Blarina brevicauda
996	NA	NA	Blarina brevicauda
997	NA	NA	Blarina brevicauda
998	NA	NA	Blarina brevicauda
999	NA	NA	Blarina brevicauda
1000	NA	NA	Blarina brevicauda
1001	NA	NA	Blarina brevicauda
1002	NA	NA	Blarina brevicauda
1003	NA	NA	Blarina brevicauda
1004	NA	NA	Blarina brevicauda
1005	NA	NA	Blarina brevicauda
1006	NA	NA	Blarina brevicauda
1007	NA	NA	Blarina brevicauda
1008	NA	NA	Blarina brevicauda
1009	NA	NA	Blarina brevicauda
1010	NA	NA	Blarina brevicauda
1011	NA	NA	Blarina brevicauda
1012	NA	NA	Blarina brevicauda
1013	NA	NA	Blarina brevicauda
1014	NA	NA	Blarina brevicauda
1015	NA	NA	Blarina brevicauda
1016	NA	NA	Blarina brevicauda
1017	NA	NA	Blarina brevicauda
1018	NA	NA	Blarina brevicauda
1019	NA	NA	Blarina brevicauda
1020	NA	NA	Blarina brevicauda
1021	NA	NA	Blarina brevicauda
1022	NA	NA	Blarina brevicauda
1023	NA	NA	Blarina brevicauda
1024	NA	NA	Blarina brevicauda
1025	NA	NA	Blarina brevicauda
1026	NA	NA	Blarina brevicauda
1027	NA	NA	Blarina brevicauda
1028	NA	NA	Blarina brevicauda
1029	NA	NA	Blarina brevicauda
1030	NA	NA	Blarina brevicauda
1031	NA	NA	Blarina brevicauda
1032	NA	NA	Blarina brevicauda
1033	NA	NA	Blarina brevicauda
1034	NA	NA	Blarina brevicauda
1035	NA	NA	Blarina brevicauda
1036	NA	NA	Blarina brevicauda
1037	NA	NA	Blarina brevicauda
1038	NA	NA	Blarina brevicauda
1039	NA	NA	Blarina brevicauda
1040	NA	NA	Blarina brevicauda
1041	NA	NA	Blarina brevicauda
1042	NA	NA	Blarina brevicauda
1043	NA	NA	Blarina brevicauda
1044	NA	NA	Blarina brevicauda
1045	NA	NA	Blarina brevicauda
1046	NA	NA	Blarina brevicauda
1047	NA	NA	Blarina brevicauda
1048	NA	NA	Blarina brevicauda
1049	NA	NA	Blarina brevicauda
1050	NA	NA	Blarina brevicauda
1051	NA	NA	Blarina brevicauda
1052	NA	NA	Blarina brevicauda
1053	NA	NA	Blarina brevicauda
1054	NA	NA	Blarina brevicauda
1055	NA	NA	Blarina brevicauda
1056	NA	NA	Blarina brevicauda
1057	NA	NA	Blarina brevicauda
1058	NA	NA	Blarina brevicauda
1059	NA	NA	Blarina brevicauda
1060	NA	NA	Blarina brevicauda
1061	NA	NA	Blarina brevicauda
1062	NA	NA	Blarina brevicauda
1063	NA	NA	Blarina brevicauda
1064	NA	NA	Blarina brevicauda
1065	NA	NA	Blarina brevicauda
1066	NA	NA	Blarina brevicauda
1067	NA	NA	Blarina brevicauda
1068	NA	NA	Blarina brevicauda
1069	NA	NA	Blarina brevicauda
1070	NA	NA	Blarina brevicauda
1071	NA	NA	Blarina brevicauda
1072	NA	NA	Blarina brevicauda
1073	NA	NA	Blarina brevicauda
1074	NA	NA	Blarina brevicauda
1075	NA	NA	Blarina brevicauda
1076	NA	NA	Blarina brevicauda
1077	NA	NA	Blarina brevicauda
1078	NA	NA	Blarina brevicauda
1079	NA	NA	Blarina brevicauda
1080	NA	NA	Blarina brevicauda
1081	NA	NA	Blarina brevicauda
1082	NA	NA	Blarina brevicauda
1083	NA	NA	Blarina brevicauda
1084	NA	NA	Blarina brevicauda
1085	NA	NA	Blarina brevicauda
1086	NA	NA	Blarina brevicauda
1087	NA	NA	Blarina brevicauda
1088	NA	NA	Blarina brevicauda
1089	NA	NA	Blarina brevicauda
1090	NA	NA	Blarina brevicauda
1091	NA	NA	Blarina brevicauda
1092	NA	NA	Blarina brevicauda
1093	NA	NA	Blarina brevicauda
1094	NA	NA	Blarina brevicauda
1095	NA	NA	Blarina brevicauda
1096	NA	NA	Blarina brevicauda
1097	NA	NA	Blarina brevicauda
1098	NA	NA	Blarina brevicauda
1099	NA	NA	Blarina brevicauda
1100	NA	NA	Blarina brevicauda
1101	NA	NA	Blarina brevicauda
1102	NA	NA	Blarina brevicauda
1103	NA	NA	Blarina brevicauda
1104	NA	NA	Blarina brevicauda
1105	NA	NA	Blarina brevicauda
1106	NA	NA	Blarina brevicauda
1107	NA	NA	Blarina brevicauda
1108	NA	NA	Blarina brevicauda
1109	NA	NA	Blarina brevicauda
1110	NA	NA	Blarina brevicauda
1111	NA	NA	Blarina brevicauda
1112	NA	NA	Blarina brevicauda
1113	NA	NA	Blarina brevicauda
1114	NA	NA	Blarina brevicauda
1115	NA	NA	Blarina brevicauda
1116	NA	NA	Blarina brevicauda
1117	NA	NA	Blarina brevicauda
1118	NA	NA	Blarina brevicauda
1119	NA	NA	Blarina brevicauda
1120	NA	NA	Blarina brevicauda
1121	NA	NA	Blarina brevicauda
1122	NA	NA	Blarina brevicauda
1123	NA	NA	Blarina brevicauda
1124	NA	NA	Blarina brevicauda
1125	NA	NA	Blarina brevicauda
1126	NA	NA	Blarina brevicauda
1127	NA	NA	Blarina brevicauda
1128	NA	NA	Blarina brevicauda
1129	NA	NA	Blarina brevicauda
1130	NA	NA	Blarina brevicauda
1131	NA	NA	Blarina brevicauda
1132	NA	NA	Blarina brevicauda
1133	NA	NA	Blarina brevicauda
1134	NA	NA	Blarina brevicauda
1135	NA	NA	Blarina brevicauda
1136	NA	NA	Blarina brevicauda
1137	NA	NA	Blarina brevicauda
1138	NA	NA	Blarina brevicauda
1139	NA	NA	Blarina brevicauda
1140	NA	NA	Blarina brevicauda
1141	NA	NA	Blarina brevicauda
1142	NA	NA	Blarina brevicauda
1143	NA	NA	Blarina brevicauda
1144	NA	NA	Blarina brevicauda
1145	NA	NA	Blarina brevicauda
1146	NA	NA	Blarina brevicauda
1147	NA	NA	Blarina brevicauda
1148	NA	NA	Blarina brevicauda
1149	NA	NA	Blarina brevicauda
1150	NA	NA	Blarina brevicauda
1151	NA	NA	Blarina brevicauda
1152	NA	NA	Blarina brevicauda
1153	NA	NA	Blarina brevicauda
1154	NA	NA	Blarina brevicauda
1155	NA	NA	Blarina brevicauda
1156	NA	NA	Blarina brevicauda
1157	NA	NA	Blarina brevicauda
1158	NA	NA	Blarina brevicauda
1159	NA	NA	Blarina brevicauda
1160	NA	NA	Blarina brevicauda
1161	NA	NA	Blarina brevicauda
1162	NA	NA	Blarina brevicauda
1163	NA	NA	Blarina brevicauda
1164	NA	NA	Blarina brevicauda
1165	NA	NA	Blarina brevicauda
1166	NA	NA	Blarina brevicauda
1167	NA	NA	Blarina brevicauda
1168	NA	NA	Blarina brevicauda
1169	NA	NA	Blarina brevicauda
1170	NA	NA	Blarina brevicauda
1171	NA	NA	Blarina brevicauda
1172	NA	NA	Blarina brevicauda
1173	NA	NA	Blarina brevicauda
1174	NA	NA	Blarina brevicauda
1175	NA	NA	Blarina brevicauda
1176	NA	NA	Blarina brevicauda
1177	NA	NA	Blarina brevicauda
1178	NA	NA	Blarina brevicauda
1179	NA	NA	Blarina brevicauda
1180	NA	NA	Blarina brevicauda
1181	NA	NA	Blarina brevicauda
1182	NA	NA	Blarina brevicauda
1183	NA	NA	Blarina brevicauda
1184	NA	NA	Blarina brevicauda
1185	NA	NA	Blarina brevicauda
1186	NA	NA	Blarina brevicauda
1187	NA	NA	Blarina brevicauda
1188	NA	NA	Blarina brevicauda
1189	NA	NA	Blarina brevicauda
1190	NA	NA	Blarina brevicauda
1191	NA	NA	Blarina brevicauda
1192	NA	NA	Blarina brevicauda
1193	NA	NA	Blarina brevicauda
1194	NA	NA	Blarina brevicauda
1195	NA	NA	Blarina brevicauda
1196	NA	NA	Blarina brevicauda
1197	NA	NA	Blarina brevicauda
1198	NA	NA	Blarina brevicauda
1199	NA	NA	Blarina brevicauda
1200	NA	NA	Blarina brevicauda
1201	NA	NA	Blarina brevicauda
1202	NA	NA	Blarina brevicauda
1203	NA	NA	Blarina brevicauda
1204	NA	NA	Blarina brevicauda
1205	NA	NA	Blarina brevicauda
1206	NA	NA	Blarina brevicauda
1207	NA	NA	Blarina brevicauda
1208	NA	NA	Blarina brevicauda
1209	NA	NA	Blarina brevicauda
1210	NA	NA	Blarina brevicauda
1211	NA	NA	Blarina brevicauda
1212	NA	NA	Blarina brevicauda
1213	NA	NA	Blarina brevicauda
1214	NA	NA	Blarina brevicauda
1215	NA	NA	Blarina brevicauda
1216	NA	NA	Blarina brevicauda
1217	NA	NA	Blarina brevicauda
1218	NA	NA	Blarina brevicauda
1219	NA	NA	Blarina brevicauda
1220	NA	NA	Blarina brevicauda
1221	NA	NA	Blarina brevicauda
1222	NA	NA	Blarina brevicauda
1223	NA	NA	Blarina brevicauda
1224	NA	NA	Blarina brevicauda
1225	NA	NA	Blarina brevicauda
1226	NA	NA	Blarina brevicauda
1227	NA	NA	Blarina brevicauda
1228	NA	NA	Blarina brevicauda
1229	NA	NA	Blarina brevicauda
1230	NA	NA	Blarina brevicauda
1231	NA	NA	Blarina brevicauda
1232	NA	NA	Blarina brevicauda
1233	NA	NA	Blarina brevicauda
1234	NA	NA	Blarina brevicauda
1235	NA	NA	Blarina brevicauda
1236	NA	NA	Blarina brevicauda
1237	NA	NA	Blarina brevicauda
1238	NA	NA	Blarina brevicauda
1239	NA	NA	Blarina brevicauda
1240	NA	NA	Blarina brevicauda
1241	NA	NA	Blarina brevicauda
1242	NA	NA	Blarina brevicauda
1243	NA	NA	Blarina brevicauda
1244	NA	NA	Blarina brevicauda
1245	NA	NA	Blarina brevicauda
1246	NA	NA	Blarina brevicauda
1247	NA	NA	Blarina brevicauda
1248	NA	NA	Blarina brevicauda
1249	NA	NA	Blarina brevicauda
1250	NA	NA	Blarina brevicauda
1251	NA	NA	Blarina brevicauda
1252	NA	NA	Blarina brevicauda
1253	NA	NA	Blarina brevicauda
1254	NA	NA	Blarina brevicauda
1255	NA	NA	Blarina brevicauda
1256	NA	NA	Blarina brevicauda
1257	NA	NA	Blarina brevicauda
1258	NA	NA	Blarina brevicauda
1259	NA	NA	Blarina brevicauda
1260	NA	NA	Blarina brevicauda
1261	NA	NA	Blarina brevicauda
1262	NA	NA	Blarina brevicauda
1263	NA	NA	Blarina brevicauda
1264	NA	NA	Blarina brevicauda
1265	NA	NA	Blarina brevicauda
1266	NA	NA	Blarina brevicauda
1267	NA	NA	Blarina brevicauda
1268	NA	NA	Blarina brevicauda
1269	NA	NA	Blarina brevicauda
1270	NA	NA	Blarina brevicauda
1271	NA	NA	Blarina brevicauda
1272	NA	NA	Blarina brevicauda
1273	NA	NA	Blarina brevicauda
1274	NA	NA	Blarina brevicauda
1275	NA	NA	Blarina brevicauda
1276	NA	NA	Blarina brevicauda
1277	NA	NA	Blarina brevicauda
1278	NA	NA	Blarina brevicauda
1279	NA	NA	Blarina brevicauda
1280	NA	NA	Blarina brevicauda
1281	NA	NA	Blarina brevicauda
1282	NA	NA	Blarina brevicauda
1283	NA	NA	Blarina brevicauda
1284	NA	NA	Blarina brevicauda
1285	NA	NA	Blarina brevicauda
1286	NA	NA	Blarina brevicauda
1287	NA	NA	Blarina brevicauda
1288	NA	NA	Blarina brevicauda
1289	NA	NA	Blarina brevicauda
1290	NA	NA	Blarina brevicauda
1291	NA	NA	Blarina brevicauda
1292	NA	NA	Blarina brevicauda
1293	NA	NA	Blarina brevicauda
1294	NA	NA	Blarina brevicauda
1295	NA	NA	Blarina brevicauda
1296	NA	NA	Blarina brevicauda
1297	NA	NA	Blarina brevicauda
1298	NA	NA	Blarina brevicauda
1299	NA	NA	Blarina brevicauda
1300	NA	NA	Blarina brevicauda
1301	NA	NA	Blarina brevicauda
1302	NA	NA	Blarina brevicauda
1303	NA	NA	Blarina brevicauda
1304	NA	NA	Blarina brevicauda
1305	NA	NA	Blarina brevicauda
1306	NA	NA	Blarina brevicauda
1307	NA	NA	Blarina brevicauda
1308	NA	NA	Blarina brevicauda
1309	NA	NA	Blarina brevicauda
1310	NA	NA	Blarina brevicauda
1311	NA	NA	Blarina brevicauda
1312	NA	NA	Blarina brevicauda
1313	NA	NA	Blarina brevicauda
1314	NA	NA	Blarina brevicauda
1315	NA	NA	Blarina brevicauda
1316	NA	NA	Blarina brevicauda
1317	NA	NA	Blarina brevicauda
1318	NA	NA	Blarina brevicauda
1319	NA	NA	Blarina brevicauda
1320	NA	NA	Blarina brevicauda
1321	NA	NA	Blarina brevicauda
1322	NA	NA	Blarina brevicauda
1323	NA	NA	Blarina brevicauda
1324	NA	NA	Blarina brevicauda
1325	NA	NA	Blarina brevicauda
1326	NA	NA	Blarina brevicauda
1327	NA	NA	Blarina brevicauda
1328	NA	NA	Blarina brevicauda
1329	NA	NA	Blarina brevicauda
1330	NA	NA	Blarina brevicauda
1331	NA	NA	Blarina brevicauda
1332	NA	NA	Blarina brevicauda
1333	NA	NA	Blarina brevicauda
1334	NA	NA	Blarina brevicauda
1335	NA	NA	Blarina brevicauda
1336	NA	NA	Blarina brevicauda
1337	NA	NA	Blarina brevicauda
1338	NA	NA	Blarina brevicauda
1339	NA	NA	Blarina brevicauda
1340	NA	NA	Blarina brevicauda
1341	NA	NA	Blarina brevicauda
1342	NA	NA	Blarina brevicauda
1343	NA	NA	Blarina brevicauda
1344	NA	NA	Blarina brevicauda
1345	NA	NA	Blarina brevicauda
1346	NA	NA	Blarina brevicauda
1347	NA	NA	Blarina brevicauda
1348	NA	NA	Blarina brevicauda
1349	NA	NA	Blarina brevicauda
1350	NA	NA	Blarina brevicauda
1351	NA	NA	Blarina brevicauda
1352	NA	NA	Blarina brevicauda
1353	NA	NA	Blarina brevicauda
1354	NA	NA	Blarina brevicauda
1355	NA	NA	Blarina brevicauda
1356	NA	NA	Blarina brevicauda
1357	NA	NA	Blarina brevicauda
1358	NA	NA	Blarina brevicauda
1359	NA	NA	Blarina brevicauda
1360	NA	NA	Blarina brevicauda
1361	NA	NA	Blarina brevicauda
1362	NA	NA	Blarina brevicauda
1363	NA	NA	Blarina brevicauda
1364	NA	NA	Blarina brevicauda
1365	NA	NA	Blarina brevicauda
1366	NA	NA	Blarina brevicauda
1367	NA	NA	Blarina brevicauda
1368	NA	NA	Blarina brevicauda
1369	NA	NA	Blarina brevicauda
1370	NA	NA	Blarina brevicauda
1371	NA	NA	Blarina brevicauda
1372	NA	NA	Blarina brevicauda
1373	NA	NA	Blarina brevicauda
1374	NA	NA	Blarina brevicauda
1375	NA	NA	Blarina brevicauda
1376	NA	NA	Blarina brevicauda
1377	NA	NA	Blarina brevicauda
1378	NA	NA	Blarina brevicauda
1379	NA	NA	Blarina brevicauda
1380	NA	NA	Blarina brevicauda
1381	NA	NA	Blarina brevicauda
1382	NA	NA	Blarina brevicauda
1383	NA	NA	Blarina brevicauda
1384	NA	NA	Blarina brevicauda
1385	NA	NA	Blarina brevicauda
1386	NA	NA	Blarina brevicauda
1387	NA	NA	Blarina brevicauda
1388	NA	NA	Blarina brevicauda
1389	NA	NA	Blarina brevicauda
1390	NA	NA	Blarina brevicauda
1391	NA	NA	Blarina brevicauda
1392	NA	NA	Blarina brevicauda
1393	NA	NA	Blarina brevicauda
1394	NA	NA	Blarina brevicauda
1395	NA	NA	Blarina brevicauda
1396	NA	NA	Blarina brevicauda
1397	NA	NA	Blarina brevicauda
1398	NA	NA	Blarina brevicauda
1399	NA	NA	Blarina brevicauda
1400	NA	NA	Blarina brevicauda
1401	NA	NA	Blarina brevicauda
1402	NA	NA	Blarina brevicauda
1403	NA	NA	Blarina brevicauda
1404	NA	NA	Blarina brevicauda
1405	NA	NA	Blarina brevicauda
1406	NA	NA	Blarina brevicauda
1407	NA	NA	Blarina brevicauda
1408	NA	NA	Blarina brevicauda
1409	NA	NA	Blarina brevicauda
1410	NA	NA	Blarina brevicauda
1411	NA	NA	Blarina brevicauda
1412	NA	NA	Blarina brevicauda
1413	NA	NA	Blarina brevicauda
1414	NA	NA	Blarina brevicauda
1415	NA	NA	Blarina brevicauda
1416	NA	NA	Blarina brevicauda
1417	NA	NA	Blarina brevicauda
1418	NA	NA	Blarina brevicauda
1419	NA	NA	Blarina brevicauda
1420	NA	NA	Blarina brevicauda
1421	NA	NA	Blarina brevicauda
1422	NA	NA	Blarina brevicauda
1423	NA	NA	Blarina brevicauda
1424	NA	NA	Blarina brevicauda
1425	NA	NA	Blarina brevicauda
1426	NA	NA	Blarina brevicauda
1427	NA	NA	Blarina brevicauda
1428	NA	NA	Blarina brevicauda
1429	NA	NA	Blarina brevicauda
1430	NA	NA	Blarina brevicauda
1431	NA	NA	Blarina brevicauda
1432	NA	NA	Blarina brevicauda
1433	NA	NA	Blarina brevicauda
1434	NA	NA	Blarina brevicauda
1435	NA	NA	Blarina brevicauda
1436	NA	NA	Blarina brevicauda
1437	NA	NA	Blarina brevicauda
1438	NA	NA	Blarina brevicauda
1439	NA	NA	Blarina brevicauda
1440	NA	NA	Blarina brevicauda
1441	NA	NA	Blarina brevicauda
1442	NA	NA	Blarina brevicauda
1443	NA	NA	Blarina brevicauda
1444	NA	NA	Blarina brevicauda
1445	NA	NA	Blarina brevicauda
1446	NA	NA	Blarina brevicauda
1447	NA	NA	Blarina brevicauda
1448	NA	NA	Blarina brevicauda
1449	NA	NA	Blarina brevicauda
1450	NA	NA	Blarina brevicauda
1451	NA	NA	Blarina brevicauda
1452	NA	NA	Blarina brevicauda
1453	NA	NA	Blarina brevicauda
1454	NA	NA	Blarina brevicauda
1455	NA	NA	Blarina brevicauda
1456	NA	NA	Blarina brevicauda
1457	NA	NA	Blarina brevicauda
1458	NA	NA	Blarina brevicauda
1459	NA	NA	Blarina brevicauda
1460	NA	NA	Blarina brevicauda
1461	NA	NA	Blarina brevicauda
1462	NA	NA	Blarina brevicauda
1463	NA	NA	Blarina brevicauda
1464	NA	NA	Blarina brevicauda
1465	NA	NA	Blarina brevicauda
1466	NA	NA	Blarina brevicauda
1467	NA	NA	Blarina brevicauda
1468	NA	NA	Blarina brevicauda
1469	NA	NA	Blarina brevicauda
1470	NA	NA	Blarina brevicauda
1471	NA	NA	Blarina brevicauda
1472	NA	NA	Blarina brevicauda
1473	NA	NA	Blarina brevicauda
1474	NA	NA	Blarina brevicauda
1475	NA	NA	Blarina brevicauda
1476	NA	NA	Blarina brevicauda
1477	NA	NA	Blarina brevicauda
1478	NA	NA	Blarina brevicauda
1479	NA	NA	Blarina brevicauda
1480	NA	NA	Blarina brevicauda
1481	NA	NA	Blarina brevicauda
1482	NA	NA	Blarina brevicauda
1483	NA	NA	Blarina brevicauda
1484	NA	NA	Blarina brevicauda
1485	NA	NA	Blarina brevicauda
1486	NA	NA	Blarina brevicauda
1487	NA	NA	Blarina brevicauda
1488	NA	NA	Blarina brevicauda
1489	NA	NA	Blarina brevicauda
1490	NA	NA	Blarina brevicauda
1491	NA	NA	Blarina brevicauda
1492	NA	NA	Blarina brevicauda
1493	NA	NA	Blarina brevicauda
1494	NA	NA	Blarina brevicauda
1495	NA	NA	Blarina brevicauda
1496	NA	NA	Blarina brevicauda
1497	NA	NA	Blarina brevicauda
1498	NA	NA	Blarina brevicauda
1499	NA	NA	Blarina brevicauda
1500	NA	NA	Blarina brevicauda
1501	NA	NA	Blarina brevicauda
1502	NA	NA	Blarina brevicauda
1503	NA	NA	Blarina brevicauda
1504	NA	NA	Blarina brevicauda
1505	NA	NA	Blarina brevicauda
1506	NA	NA	Blarina brevicauda
1507	NA	NA	Blarina brevicauda
1508	NA	NA	Blarina brevicauda
1509	NA	NA	Blarina brevicauda
1510	NA	NA	Blarina brevicauda
1511	NA	NA	Blarina brevicauda
1512	NA	NA	Blarina brevicauda
1513	NA	NA	Blarina brevicauda
1514	NA	NA	Blarina brevicauda
1515	NA	NA	Blarina brevicauda
1516	NA	NA	Blarina brevicauda
1517	NA	NA	Blarina brevicauda
1518	NA	NA	Blarina brevicauda
1519	NA	NA	Blarina brevicauda
1520	NA	NA	Blarina brevicauda
1521	NA	NA	Blarina brevicauda
1522	NA	NA	Blarina brevicauda
1523	NA	NA	Blarina brevicauda
1524	NA	NA	Blarina brevicauda
1525	NA	NA	Blarina brevicauda
1526	NA	NA	Blarina brevicauda
1527	NA	NA	Blarina brevicauda
1528	NA	NA	Blarina brevicauda
1529	NA	NA	Blarina brevicauda
1530	NA	NA	Blarina brevicauda
1531	NA	NA	Blarina brevicauda
1532	NA	NA	Blarina brevicauda
1533	NA	NA	Blarina brevicauda
1534	NA	NA	Blarina brevicauda
1535	NA	NA	Blarina brevicauda
1536	NA	NA	Blarina brevicauda
1537	NA	NA	Blarina brevicauda
1538	NA	NA	Blarina brevicauda
1539	NA	NA	Blarina brevicauda
1540	NA	NA	Blarina brevicauda
1541	NA	NA	Blarina brevicauda
1542	NA	NA	Blarina brevicauda
1543	NA	NA	Blarina brevicauda
1544	NA	NA	Blarina brevicauda
1545	NA	NA	Blarina brevicauda
1546	NA	NA	Blarina brevicauda
1547	NA	NA	Blarina brevicauda
1548	NA	NA	Blarina brevicauda
1549	NA	NA	Blarina brevicauda
1550	NA	NA	Blarina brevicauda
1551	NA	NA	Blarina brevicauda
1552	NA	NA	Blarina brevicauda
1553	NA	NA	Blarina brevicauda
1554	NA	NA	Blarina brevicauda
1555	NA	NA	Blarina brevicauda
1556	NA	NA	Blarina brevicauda
1557	NA	NA	Blarina brevicauda
1558	NA	NA	Blarina brevicauda
1559	NA	NA	Blarina brevicauda
1560	NA	NA	Blarina brevicauda
1561	NA	NA	Blarina brevicauda
1562	NA	NA	Blarina brevicauda
1563	NA	NA	Blarina brevicauda
1564	NA	NA	Blarina brevicauda
1565	NA	NA	Blarina brevicauda
1566	NA	NA	Blarina brevicauda
1567	NA	NA	Blarina brevicauda
1568	NA	NA	Blarina brevicauda
1569	NA	NA	Blarina brevicauda
1570	NA	NA	Blarina brevicauda
1571	NA	NA	Blarina brevicauda
1572	NA	NA	Blarina brevicauda
1573	NA	NA	Blarina brevicauda
1574	NA	NA	Blarina brevicauda
1575	NA	NA	Blarina brevicauda
1576	NA	NA	Blarina brevicauda
1577	NA	NA	Blarina brevicauda
1578	NA	NA	Blarina brevicauda
1579	NA	NA	Blarina brevicauda
1580	NA	NA	Blarina brevicauda
1581	NA	NA	Blarina brevicauda
1582	NA	NA	Blarina brevicauda
1583	NA	NA	Blarina brevicauda
1584	NA	NA	Blarina brevicauda
1585	NA	NA	Blarina brevicauda
1586	NA	NA	Blarina brevicauda
1587	NA	NA	Blarina brevicauda
1588	NA	NA	Blarina brevicauda
1589	NA	NA	Blarina brevicauda
1590	NA	NA	Blarina brevicauda
1591	NA	NA	Blarina brevicauda
1592	NA	NA	Blarina brevicauda
1593	NA	NA	Blarina brevicauda
1594	NA	NA	Blarina brevicauda
1595	NA	NA	Blarina brevicauda
1596	NA	NA	Blarina brevicauda
1597	NA	NA	Blarina brevicauda
1598	NA	NA	Blarina brevicauda
1599	NA	NA	Blarina brevicauda
1600	NA	NA	Blarina brevicauda
1601	NA	NA	Blarina brevicauda
1602	NA	NA	Blarina brevicauda
1603	NA	NA	Blarina brevicauda
1604	NA	NA	Blarina brevicauda
1605	NA	NA	Blarina brevicauda
1606	NA	NA	Blarina brevicauda
1607	NA	NA	Blarina brevicauda
1608	NA	NA	Blarina brevicauda
1609	NA	NA	Blarina brevicauda
1610	NA	NA	Blarina brevicauda
1611	NA	NA	Blarina brevicauda
1612	NA	NA	Blarina brevicauda
1613	NA	NA	Blarina brevicauda
1614	NA	NA	Blarina brevicauda
1615	NA	NA	Blarina brevicauda
1616	NA	NA	Blarina brevicauda
1617	NA	NA	Blarina brevicauda
1618	NA	NA	Blarina brevicauda
1619	NA	NA	Blarina brevicauda
1620	NA	NA	Blarina brevicauda
1621	NA	NA	Blarina brevicauda
1622	NA	NA	Blarina brevicauda
1623	NA	NA	Blarina brevicauda
1624	NA	NA	Blarina brevicauda
1625	NA	NA	Blarina brevicauda
1626	NA	NA	Blarina brevicauda
1627	NA	NA	Blarina brevicauda
1628	NA	NA	Blarina brevicauda
1629	NA	NA	Blarina brevicauda
1630	NA	NA	Blarina brevicauda
1631	NA	NA	Blarina brevicauda
1632	NA	NA	Blarina brevicauda
1633	NA	NA	Blarina brevicauda
1634	NA	NA	Blarina brevicauda
1635	NA	NA	Blarina brevicauda
1636	NA	NA	Blarina brevicauda
1637	NA	NA	Blarina brevicauda
1638	NA	NA	Blarina brevicauda
1639	NA	NA	Blarina brevicauda
1640	NA	NA	Blarina brevicauda
1641	NA	NA	Blarina brevicauda
1642	NA	NA	Blarina brevicauda
1643	NA	NA	Blarina brevicauda
1644	NA	NA	Blarina brevicauda
1645	NA	NA	Blarina brevicauda
1646	NA	NA	Blarina brevicauda
1647	NA	NA	Blarina brevicauda
1648	NA	NA	Blarina brevicauda
1649	NA	NA	Blarina brevicauda
1650	NA	NA	Blarina brevicauda
1651	NA	NA	Blarina brevicauda
1652	NA	NA	Blarina brevicauda
1653	NA	NA	Blarina brevicauda
1654	NA	NA	Blarina brevicauda
1655	NA	NA	Blarina brevicauda
1656	NA	NA	Blarina brevicauda
1657	NA	NA	Blarina brevicauda
1658	NA	NA	Blarina brevicauda
1659	NA	NA	Blarina brevicauda
1660	NA	NA	Blarina brevicauda
1661	NA	NA	Blarina brevicauda
1662	NA	NA	Blarina brevicauda
1663	NA	NA	Blarina brevicauda
1664	NA	NA	Blarina brevicauda
1665	NA	NA	Blarina brevicauda
1666	NA	NA	Blarina brevicauda
1667	NA	NA	Blarina brevicauda
1668	NA	NA	Blarina brevicauda
1669	NA	NA	Blarina brevicauda
1670	NA	NA	Blarina brevicauda
1671	NA	NA	Blarina brevicauda
1672	NA	NA	Blarina brevicauda
1673	NA	NA	Blarina brevicauda
1674	NA	NA	Blarina brevicauda
1675	NA	NA	Blarina brevicauda
1676	NA	NA	Blarina brevicauda
1677	NA	NA	Blarina brevicauda
1678	NA	NA	Blarina brevicauda
1679	NA	NA	Blarina brevicauda
1680	NA	NA	Blarina brevicauda
1681	NA	NA	Blarina brevicauda
1682	NA	NA	Blarina brevicauda
1683	NA	NA	Blarina brevicauda
1684	NA	NA	Blarina brevicauda
1685	NA	NA	Blarina brevicauda
1686	NA	NA	Blarina brevicauda
1687	NA	NA	Blarina brevicauda
1688	NA	NA	Blarina brevicauda
1689	NA	NA	Blarina brevicauda
1690	NA	NA	Blarina brevicauda
1691	NA	NA	Blarina brevicauda
1692	NA	NA	Blarina brevicauda
1693	NA	NA	Blarina brevicauda
1694	NA	NA	Blarina brevicauda
1695	NA	NA	Blarina brevicauda
1696	NA	NA	Blarina brevicauda
1697	NA	NA	Blarina brevicauda
1698	NA	NA	Blarina brevicauda
1699	NA	NA	Blarina brevicauda
1700	NA	NA	Blarina brevicauda
1701	NA	NA	Blarina brevicauda
1702	NA	NA	Blarina brevicauda
1703	NA	NA	Blarina brevicauda
1704	NA	NA	Blarina brevicauda
1705	NA	NA	Blarina brevicauda
1706	NA	NA	Blarina brevicauda
1707	NA	NA	Blarina brevicauda
1708	NA	NA	Blarina brevicauda
1709	NA	NA	Blarina brevicauda
1710	NA	NA	Blarina brevicauda
1711	NA	NA	Blarina brevicauda
1712	NA	NA	Blarina brevicauda
1713	NA	NA	Blarina brevicauda
1714	NA	NA	Blarina brevicauda
1715	NA	NA	Blarina brevicauda
1716	NA	NA	Blarina brevicauda
1717	NA	NA	Blarina brevicauda
1718	NA	NA	Blarina brevicauda
1719	NA	NA	Blarina brevicauda
1720	NA	NA	Blarina brevicauda
1721	NA	NA	Blarina brevicauda
1722	NA	NA	Blarina brevicauda
1723	NA	NA	Blarina brevicauda
1724	NA	NA	Blarina brevicauda
1725	NA	NA	Blarina brevicauda
1726	NA	NA	Blarina brevicauda
1727	NA	NA	Blarina brevicauda
1728	NA	NA	Blarina brevicauda
1729	NA	NA	Blarina brevicauda
1730	NA	NA	Blarina brevicauda
1731	NA	NA	Blarina brevicauda
1732	NA	NA	Blarina brevicauda
1733	NA	NA	Blarina brevicauda
1734	NA	NA	Blarina brevicauda
1735	NA	NA	Blarina brevicauda
1736	NA	NA	Blarina brevicauda
1737	NA	NA	Blarina brevicauda
1738	NA	NA	Blarina brevicauda
1739	NA	NA	Blarina brevicauda
1740	NA	NA	Blarina brevicauda
1741	NA	NA	Blarina brevicauda
1742	NA	NA	Blarina brevicauda
1743	NA	NA	Blarina brevicauda
1744	NA	NA	Blarina brevicauda
1745	NA	NA	Blarina brevicauda
1746	NA	NA	Blarina brevicauda
1747	NA	NA	Blarina brevicauda
1748	NA	NA	Blarina brevicauda
1749	NA	NA	Blarina brevicauda
1750	NA	NA	Blarina brevicauda
1751	NA	NA	Blarina brevicauda
1752	NA	NA	Blarina brevicauda
1753	NA	NA	Blarina brevicauda
1754	NA	NA	Blarina brevicauda
1755	NA	NA	Blarina brevicauda
1756	NA	NA	Blarina brevicauda
1757	NA	NA	Blarina brevicauda
1758	NA	NA	Blarina brevicauda
1759	NA	NA	Blarina brevicauda
1760	NA	NA	Blarina brevicauda
1761	NA	NA	Blarina brevicauda
1762	NA	NA	Blarina brevicauda
1763	NA	NA	Blarina brevicauda
1764	NA	NA	Blarina brevicauda
1765	NA	NA	Blarina brevicauda
1766	NA	NA	Blarina brevicauda
1767	NA	NA	Blarina brevicauda
1768	NA	NA	Blarina brevicauda
1769	NA	NA	Blarina brevicauda
1770	NA	NA	Blarina brevicauda
1771	NA	NA	Blarina brevicauda
1772	NA	NA	Blarina brevicauda
1773	NA	NA	Blarina brevicauda
1774	NA	NA	Blarina brevicauda
1775	NA	NA	Blarina brevicauda
1776	NA	NA	Blarina brevicauda
1777	NA	NA	Blarina brevicauda
1778	NA	NA	Blarina brevicauda
1779	NA	NA	Blarina brevicauda
1780	NA	NA	Blarina brevicauda
1781	NA	NA	Blarina brevicauda
1782	NA	NA	Blarina brevicauda
1783	NA	NA	Blarina brevicauda
1784	NA	NA	Blarina brevicauda
1785	NA	NA	Blarina brevicauda
1786	NA	NA	Blarina brevicauda
1787	NA	NA	Blarina brevicauda
1788	NA	NA	Blarina brevicauda
1789	NA	NA	Blarina brevicauda
1790	NA	NA	Blarina brevicauda
1791	NA	NA	Blarina brevicauda
1792	NA	NA	Blarina brevicauda
1793	NA	NA	Blarina brevicauda
1794	NA	NA	Blarina brevicauda
1795	NA	NA	Blarina brevicauda
1796	NA	NA	Blarina brevicauda
1797	NA	NA	Blarina brevicauda
1798	NA	NA	Blarina brevicauda
1799	NA	NA	Blarina brevicauda
1800	NA	NA	Blarina brevicauda
1801	NA	NA	Blarina brevicauda
1802	NA	NA	Blarina brevicauda
1803	NA	NA	Blarina brevicauda
1804	NA	NA	Blarina brevicauda
1805	NA	NA	Blarina brevicauda
1806	NA	NA	Blarina brevicauda
1807	NA	NA	Blarina brevicauda
1808	NA	NA	Blarina brevicauda
1809	NA	NA	Blarina brevicauda
1810	NA	NA	Blarina brevicauda
1811	NA	NA	Blarina brevicauda
1812	NA	NA	Blarina brevicauda
1813	NA	NA	Blarina brevicauda
1814	NA	NA	Blarina brevicauda
1815	NA	NA	Blarina brevicauda
1816	NA	NA	Blarina brevicauda
1817	NA	NA	Blarina brevicauda
1818	NA	NA	Blarina brevicauda
1819	NA	NA	Blarina brevicauda
1820	NA	NA	Blarina brevicauda
1821	NA	NA	Blarina brevicauda
1822	NA	NA	Blarina brevicauda
1823	NA	NA	Blarina brevicauda
1824	NA	NA	Blarina brevicauda
1825	NA	NA	Blarina brevicauda
1826	NA	NA	Blarina brevicauda
1827	NA	NA	Blarina brevicauda
1828	NA	NA	Blarina brevicauda
1829	NA	NA	Blarina brevicauda
1830	NA	NA	Blarina brevicauda
1831	NA	NA	Blarina brevicauda
1832	NA	NA	Blarina brevicauda
1833	NA	NA	Blarina brevicauda
1834	NA	NA	Blarina brevicauda
1835	NA	NA	Blarina brevicauda
1836	NA	NA	Blarina brevicauda
1837	NA	NA	Blarina brevicauda
1838	NA	NA	Blarina brevicauda
1839	NA	NA	Blarina brevicauda
1840	NA	NA	Blarina brevicauda
1841	NA	NA	Blarina brevicauda
1842	NA	NA	Blarina brevicauda
1843	NA	NA	Blarina brevicauda
1844	NA	NA	Blarina brevicauda
1845	NA	NA	Blarina brevicauda
1846	NA	NA	Blarina brevicauda
1847	NA	NA	Blarina brevicauda
1848	NA	NA	Blarina brevicauda
1849	NA	NA	Blarina brevicauda
1850	NA	NA	Blarina brevicauda
1851	NA	NA	Blarina brevicauda
1852	NA	NA	Blarina brevicauda
1853	NA	NA	Blarina brevicauda
1854	NA	NA	Blarina brevicauda
1855	NA	NA	Blarina brevicauda
1856	NA	NA	Blarina brevicauda
1857	NA	NA	Blarina brevicauda
1858	NA	NA	Blarina brevicauda
1859	NA	NA	Blarina brevicauda
1860	NA	NA	Blarina brevicauda
1861	NA	NA	Blarina brevicauda
1862	NA	NA	Blarina brevicauda
1863	NA	NA	Blarina brevicauda
1864	NA	NA	Blarina brevicauda
1865	NA	NA	Blarina brevicauda
1866	NA	NA	Blarina brevicauda
1867	NA	NA	Blarina brevicauda
1868	NA	NA	Blarina brevicauda
1869	NA	NA	Blarina brevicauda
1870	NA	NA	Blarina brevicauda
1871	NA	NA	Blarina brevicauda
1872	NA	NA	Blarina brevicauda
1873	NA	NA	Blarina brevicauda
1874	NA	NA	Blarina brevicauda
1875	NA	NA	Blarina brevicauda
1876	NA	NA	Blarina brevicauda
1877	NA	NA	Blarina brevicauda
1878	NA	NA	Blarina brevicauda
1879	NA	NA	Blarina brevicauda
1880	NA	NA	Blarina brevicauda
1881	NA	NA	Blarina brevicauda
1882	NA	NA	Blarina brevicauda
1883	NA	NA	Blarina brevicauda
1884	NA	NA	Blarina brevicauda
1885	NA	NA	Blarina brevicauda
1886	NA	NA	Blarina brevicauda
1887	NA	NA	Blarina brevicauda
1888	NA	NA	Blarina brevicauda
1889	NA	NA	Blarina brevicauda
1890	NA	NA	Blarina brevicauda
1891	NA	NA	Blarina brevicauda
1892	NA	NA	Blarina brevicauda
1893	NA	NA	Blarina brevicauda
1894	NA	NA	Blarina brevicauda
1895	NA	NA	Blarina brevicauda
1896	NA	NA	Blarina brevicauda
1897	NA	NA	Blarina brevicauda
1898	NA	NA	Blarina brevicauda
1899	NA	NA	Blarina brevicauda
1900	NA	NA	Blarina brevicauda
1901	NA	NA	Blarina brevicauda
1902	NA	NA	Blarina brevicauda
1903	NA	NA	Blarina brevicauda
1904	NA	NA	Blarina brevicauda
1905	NA	NA	Blarina brevicauda
1906	NA	NA	Blarina brevicauda
1907	NA	NA	Blarina brevicauda
1908	NA	NA	Blarina brevicauda
1909	NA	NA	Blarina brevicauda
1910	NA	NA	Blarina brevicauda
1911	NA	NA	Blarina brevicauda
1912	NA	NA	Blarina brevicauda
1913	NA	NA	Blarina brevicauda
1914	NA	NA	Blarina brevicauda
1915	NA	NA	Blarina brevicauda
1916	NA	NA	Blarina brevicauda
1917	NA	NA	Blarina brevicauda
1918	NA	NA	Blarina brevicauda
1919	NA	NA	Blarina brevicauda
1920	NA	NA	Blarina brevicauda
1921	NA	NA	Blarina brevicauda
1922	NA	NA	Blarina brevicauda
1923	NA	NA	Blarina brevicauda
1924	NA	NA	Blarina brevicauda
1925	NA	NA	Blarina brevicauda
1926	NA	NA	Blarina brevicauda
1927	NA	NA	Blarina brevicauda
1928	NA	NA	Blarina brevicauda
1929	NA	NA	Blarina brevicauda
1930	NA	NA	Blarina brevicauda
1931	NA	NA	Blarina brevicauda
1932	NA	NA	Blarina brevicauda
1933	NA	NA	Blarina brevicauda
1934	NA	NA	Blarina brevicauda
1935	NA	NA	Blarina brevicauda
1936	NA	NA	Blarina brevicauda
1937	NA	NA	Blarina brevicauda
1938	NA	NA	Blarina brevicauda
1939	NA	NA	Blarina brevicauda
1940	NA	NA	Blarina brevicauda
1941	NA	NA	Blarina brevicauda
1942	NA	NA	Blarina brevicauda
1943	NA	NA	Blarina brevicauda
1944	NA	NA	Blarina brevicauda
1945	NA	NA	Blarina brevicauda
1946	NA	NA	Blarina brevicauda
1947	NA	NA	Blarina brevicauda
1948	NA	NA	Blarina brevicauda
1949	NA	NA	Blarina brevicauda
1950	NA	NA	Blarina brevicauda
1951	NA	NA	Blarina brevicauda
1952	NA	NA	Blarina brevicauda
1953	NA	NA	Blarina brevicauda
1954	NA	NA	Blarina brevicauda
1955	NA	NA	Blarina brevicauda
1956	NA	NA	Blarina brevicauda
1957	NA	NA	Blarina brevicauda
1958	NA	NA	Blarina brevicauda
1959	NA	NA	Blarina brevicauda
1960	NA	NA	Blarina brevicauda
1961	NA	NA	Blarina brevicauda
1962	NA	NA	Blarina brevicauda
1963	NA	NA	Blarina brevicauda
1964	NA	NA	Blarina brevicauda
1965	NA	NA	Blarina brevicauda
1966	NA	NA	Blarina brevicauda
1967	NA	NA	Blarina brevicauda
1968	NA	NA	Blarina brevicauda
1969	NA	NA	Blarina brevicauda
1970	NA	NA	Blarina brevicauda
1971	NA	NA	Blarina brevicauda
1972	NA	NA	Blarina brevicauda
1973	NA	NA	Blarina brevicauda
1974	NA	NA	Blarina brevicauda
1975	NA	NA	Blarina brevicauda
1976	NA	NA	Blarina brevicauda
1977	NA	NA	Blarina brevicauda
1978	NA	NA	Blarina brevicauda
1979	NA	NA	Blarina brevicauda
1980	NA	NA	Blarina brevicauda
1981	NA	NA	Blarina brevicauda
1982	NA	NA	Blarina brevicauda
1983	NA	NA	Blarina brevicauda
1984	NA	NA	Blarina brevicauda
1985	NA	NA	Blarina brevicauda
1986	NA	NA	Blarina brevicauda
1987	NA	NA	Blarina brevicauda
1988	NA	NA	Blarina brevicauda
1989	NA	NA	Blarina brevicauda
1990	NA	NA	Blarina brevicauda
1991	NA	NA	Blarina brevicauda
1992	NA	NA	Blarina brevicauda
1993	NA	NA	Blarina brevicauda
1994	NA	NA	Blarina brevicauda
1995	NA	NA	Blarina brevicauda
1996	NA	NA	Blarina brevicauda
1997	NA	NA	Blarina brevicauda
1998	NA	NA	Blarina brevicauda
1999	NA	NA	Blarina brevicauda
[truncated: 1,501 more rows]
